# Supplementary material for: A Receptor Model With Binding Affinity, Activation Efficacy, and Signal Amplification Parameters for Complex Fractional Response Versus Occupancy Data
Source: Front Pharmacol. 2019 Jun 11;10:605. doi: 10.3389/fphar.2019.00605 (PMC6580154; doi:10.3389/fphar.2019.00605)
Supplement: Data Sheet S2 — A GraphPad Prism file implementation of the present model. [file DataSheet_2.zip]

Archive with 1 entries (1 files):
- ModelFit_Illustr01.pzfx
